# Supplementary material for: Tumor Microenvironment Modulates Invadopodia Activity of Non-Selected and Acid-Selected Pancreatic Cancer Cells and Its Sensitivity to Gemcitabine and C18-Gemcitabine
Source: Cells. 2024 Apr 23;13(9):730. doi: 10.3390/cells13090730 (PMC11083398; doi:10.3390/cells13090730)
Supplement: Supplementary file 1 [file cells-13-00730-s001.zip]

Archive with 1 entries (1 files):
- Supplementary Figures revision.pdf
